# Supplementary material for: LacaScore: a novel plasma sample quality control tool based on ascorbic acid and lactic acid levels
Source: Metabolomics. 2016 Apr 27;12:96. doi: 10.1007/s11306-016-1038-1 (PMC4848344; doi:10.1007/s11306-016-1038-1)
Supplement: Supplementary file 1 — Supplementary material 1 (XLSX 16 kb) [file 11306_2016_1038_MOESM1_ESM.xlsx]

## Sheet: Sheet1
Metabolite	RT *	Ice *	Fold change	p **	adjusted p
	(Mean ± SD)	(Mean ± SD)	(RT vs.Ice)		(Benjamini & Hochberg)
Ascorbic acid	1.717 ± 1.043	16.572 ± 5.979	0.104	< 0.001	0.003
Carbonic acid	1.445 ± 0.385	2.026 ± 0.209	0.713	0.003	0.155
RI 1809.71	3.877 ± 0.492	4.646 ± 0.383	0.835	< 0.001	0.004
RI 2251.68	2.647 ± 0.183	3.083 ± 0.205	0.858	0.03	0.213
RI 2464.84	1.026 ± 0.172	1.192 ± 0.121	0.86	0.019	0.182
RI 1193.68	1.398 ± 0.098	1.604 ± 0.320	0.871	0.006	0.182
RI 2374.15	1.222 ± 0.090	1.308 ± 0.078	0.935	0.025	0.212
RI 1869.37	1.759 ± 0.535	1.869 ± 0.386	0.941	0.017	0.182
RI 1441.25	1.069 ± 0.080	1.133 ± 0.059	0.943	0.007	0.182
RI 1251.58	1.201 ± 0.380	1.271 ± 0.410	0.945	0.045	0.227
RI 1278.29	1.038 ± 0.964	1.063 ± 1.896	0.977	0.019	0.182
RI 1110.74	1.048 ± 0.021	1.06 ± 0.007	0.988	0.017	0.182
RI 1887.97	0.954 ± 0.223	0.960 ± 0.290	0.994	0.015	0.182
RI 2511.15	1.214 ± 0.188	1.197 ± 0.072	1.014	0.044	0.227
RI 1214.22	1.002 ± 0.062	0.983 ± 0.042	1.019	0.044	0.227
RI 2975.05	1.152 ± 0.036	1.114 ± 0.057	1.034	0.027	0.213
RI 1027.62	1.141 ± 0.255	1.097 ± 0.454	1.04	0.005	0.173
RI 3061.40	1.064 ± 0.241	1.019 ± 0.333	1.045	0.034	0.217
RI 2954.98	1.083 ± 0.039	1.036 ± 0.040	1.046	0.038	0.224
RI 3046.29	1.084 ± 0.062	1.034 ± 0.069	1.048	0.014	0.182
RI 1056.57	1.135 ± 0.800	1.081 ± 0.470	1.05	0.002	0.125
RI 3088.55	1.139 ± 0.148	1.084 ± 0.314	1.051	0.012	0.182
RI 2105.74	1.267 ± 0.322	1.205 ± 0.27	1.051	0.014	0.182
Phenylalanine	1.447 ± 0.033	1.374 ± 0.032	1.053	0.029	0.213
RI 2868.73	1.178 ± 0.039	1.118 ± 0.025	1.054	0.045	0.227
RI 2757.06	1.182 ± 0.034	1.118 ± 0.044	1.058	0.013	0.182
RI 1606.80	2.158 ± 0.276	2.038 ± 0.297	1.059	0.024	0.209
RI 1564.12	1.122 ± 0.217	1.056 ± 0.227	1.063	0.015	0.182
RI 3078.51	1.083 ± 0.384	1.018 ± 0.232	1.064	0.029	0.213
RI 1132.34	1.129 ± 0.048	1.056 ± 0.040	1.069	0.004	0.161
RI 2642.96	1.219 ± 0.242	1.134 ± 0.331	1.075	0.048	0.238
RI 2225.25	3.743 ± 0.881	3.456 ± 0.603	1.083	0.013	0.182
RI 2242.55	1.106 ± 0.317	1.022 ± 0.279	1.083	0.02	0.182
RI 2386.51	1.058 ± 0.677	0.973 ± 0.652	1.087	0.035	0.217
RI 1140.57	1.170 ± 0.033	1.068 ± 0.023	1.095	0.044	0.227
Ethylenediaminetetraacetic acid	1.302 ± 0.114	1.161 ± 0.132	1.122	0.041	0.227
Erythronic acid	0.949 ± 0.076	0.844 ± 0.075	1.125	0.014	0.182
RI 2566.42	1.285 ± 0.145	1.137 ± 0.173	1.131	0.034	0.217
RI 2154.92	0.766 ± 0.071	0.677 ± 0.060	1.133	0.035	0.217
RI 1360.51	1.525 ± 0.072	1.338 ± 0.138	1.14	0.012	0.182
RI 1700.52	1.782 ± 0.478	1.561 ± 0.827	1.142	0.032	0.217
RI 1999.99	1.558 ± 0.082	1.357 ± 0.046	1.148	0.013	0.182
RI 1395.79	1.534 ± 0.354	1.293 ± 0.411	1.187	0.041	0.227
Lysine	1.954 ± 0.351	1.489 ± 0.334	1.312	0.02	0.182
Lactic acid	1.649 ± 0.185	1.055 ± 0.141	1.563	< 0.001	0.001
Octadecenoic acid	1.377 ± 0.393	0.868 ± 0.409	1.586	0.017	0.182
RI 2150.52	2.499 ± 0.650	1.354 ± 0.608	1.846	0.036	0.22
RI 1804.85	3.582 ± 0.209	1.750 ± 0.569	2.047	0.029	0.213
* normalized peak intensities
** computed by MANOVA, level of significance p < 0.05
