# Supplementary material for: LacaScore: a novel plasma sample quality control tool based on ascorbic acid and lactic acid levels
Source: Metabolomics. 2016 Apr 27;12:96. doi: 10.1007/s11306-016-1038-1 (PMC4848344; doi:10.1007/s11306-016-1038-1)
Supplement: Supplementary file 2 — Supplementary material 2 (XLSX 17 kb) [file 11306_2016_1038_MOESM2_ESM.xlsx]

## Sheet: Data_forROC
Donor	Pre-centrifugation delay (h)	Temperature	Quality	LACASCORE	Lactic acid [uM]	Ascorbic Acid [uM]
1	0.5	4C	Metabolomics-compatible	115.741	1484.46	1.71812
1	0.5	RT	Metabolomics-compatible	0	1777.44	0
1	3	4C	Metabolomics-compatible	0	1821.72	0
1	3	RT	Metabolomics-incompatible	0	2939.14	0
1	23	4C	Metabolomics-incompatible	0	3007.27	0
1	23	RT	Metabolomics-incompatible	0	4860.54	0
2	0.5	4C	Metabolomics-compatible	313.182	2516.7	7.88185
2	0.5	RT	Metabolomics-compatible	257.268	2629.12	6.76388
2	3	4C	Metabolomics-compatible	217.621	2772.21	6.03291
2	3	RT	Metabolomics-incompatible	59.0502	3439.93	2.03128
2	23	4C	Metabolomics-incompatible	0	4073.58	0
2	23	RT	Metabolomics-incompatible	0	4935.49	0
3	0.5	4C	Metabolomics-compatible	29.4285	1498.08	0.440864
3	0.5	RT	Metabolomics-compatible	0	1573.03	0
3	3	4C	Metabolomics-compatible	0	1729.74	0
3	3	RT	Metabolomics-incompatible	0	2520.11	0
3	23	4C	Metabolomics-incompatible	0	2755.17	0
3	23	RT	Metabolomics-incompatible	0	4560.75	0
4	0.5	4C	Metabolomics-compatible	280.198	1838.76	5.15216
4	0.5	RT	Metabolomics-compatible	198.679	1831.94	3.63969
4	3	4C	Metabolomics-compatible	105.33	1988.66	2.09465
4	3	RT	Metabolomics-incompatible	0	3617.08	0
4	23	4C	Metabolomics-incompatible	0	3940.72	0
4	23	RT	Metabolomics-incompatible	0	4806.03	0
5	0.5	4C	Metabolomics-compatible	267.787	2584.84	6.92186
5	0.5	RT	Metabolomics-compatible	140.729	2591.65	3.64719
5	3	4C	Metabolomics-compatible	54.233	2560.99	1.3889
5	3	RT	Metabolomics-incompatible	0	3300.25	0
5	23	4C	Metabolomics-incompatible	0	4042.92	0
5	23	RT	Metabolomics-incompatible	0	4860.54	0
6	0.5	4C	Metabolomics-compatible	212.345	2161.42	4.58966
6	0.5	RT	Metabolomics-compatible	147.003	2113.91	3.10751
6	3	4C	Metabolomics-compatible	71.7038	2483.78	1.78096
6	3	RT	Metabolomics-incompatible	0	3325.3	0
6	23	4C	Metabolomics-incompatible	0	3756.24	0
6	23	RT	Metabolomics-incompatible	0	5004.95	0
7	0.5	4C	Metabolomics-compatible	6.34275	1638.86	0.103949
7	0.5	RT	Metabolomics-compatible	10.0943	1784.77	0.18016
7	3	4C	Metabolomics-compatible	0	2039.26	0
7	3	RT	Metabolomics-incompatible	0	2992.76	0
7	23	4C	Metabolomics-incompatible	0	3562.82	0
7	23	RT	Metabolomics-incompatible	0	5028.7	0
8	0.5	4C	Metabolomics-compatible	0	3162.42	0
8	0.5	RT	Metabolomics-compatible	0	3179.39	0
8	3	4C	Metabolomics-compatible	0	3097.95	0
8	3	RT	Metabolomics-incompatible	0	4682.59	0
8	23	4C	Metabolomics-incompatible	0	4784.39	0
8	23	RT	Metabolomics-incompatible	0	5052.46	0
9	0.5	4C	Metabolomics-compatible	0	3406.74	0
9	0.5	RT	Metabolomics-compatible	0	3813.92	0
9	3	4C	Metabolomics-compatible	0	4034.48	0
9	3	RT	Metabolomics-incompatible	0	4848.86	0
9	23	4C	Metabolomics-incompatible	0	4475.61	0
9	23	RT	Metabolomics-incompatible	0	5032.1	0
10	0.5	4C	Metabolomics-compatible	240.458	2398.94	5.76846
10	0.5	RT	Metabolomics-compatible	170.11	2517.71	4.28286
10	3	4C	Metabolomics-compatible	121.188	2639.86	3.19919
10	3	RT	Metabolomics-incompatible	2.62316	3888.58	0.102004
10	23	4C	Metabolomics-incompatible	0	3942.87	0
10	23	RT	Metabolomics-incompatible	0	4787.78	0
