# Supplementary material for: LacaScore: a novel plasma sample quality control tool based on ascorbic acid and lactic acid levels
Source: Metabolomics. 2016 Apr 27;12:96. doi: 10.1007/s11306-016-1038-1 (PMC4848344; doi:10.1007/s11306-016-1038-1)
Supplement: Supplementary file 3 — Supplementary material 3 (XLSX 15 kb) [file 11306_2016_1038_MOESM3_ESM.xlsx]

## Sheet: Sheet1
Donor	Pre-centrifugation delay (h)	Temperature	Quality	LACASCORE	Diagnosed Quality	Lactic acid [uM]	Ascorbic Acid [uM]
1	0.5	Ice	Metabolomics-compatible	0	Metabolomics-incompatible	1770.69	0
1	0.5	RT	Metabolomics-compatible	0	Metabolomics-incompatible	1919.37	0
1	3	Ice	Metabolomics-compatible	0	Metabolomics-incompatible	2224.98	0
1	3	RT	Metabolomics-incompatible	0	Metabolomics-incompatible	3067.48	0
1	23	Ice	Metabolomics-incompatible	0	Metabolomics-incompatible	3384.1	0
1	23	RT	Metabolomics-incompatible	0	Metabolomics-incompatible	7148.77	0
2	0.5	Ice	Metabolomics-compatible	1064.13	Metabolomics-compatible	1071.36	11.4007
2	0.5	RT	Metabolomics-compatible	177.419	Metabolomics-compatible	1253.08	2.2232
2	3	Ice	Metabolomics-compatible	339.519	Metabolomics-compatible	1253.08	4.25444
2	3	RT	Metabolomics-incompatible	109.88	Metabolomics-compatible	1974.43	2.16951
2	23	Ice	Metabolomics-incompatible	46.4506	Indeterminate	2475.53	1.1499
2	23	RT	Metabolomics-incompatible	0	Metabolomics-incompatible	7195.6	0
3	0.5	Ice	Metabolomics-compatible	227.423	Metabolomics-compatible	972.247	2.21111
3	0.5	RT	Metabolomics-compatible	0	Metabolomics-incompatible	1013.55	0
3	3	Ice	Metabolomics-compatible	144.195	Metabolomics-compatible	1079.62	1.55676
3	3	RT	Metabolomics-incompatible	0	Metabolomics-incompatible	1880.82	0
3	23	Ice	Metabolomics-incompatible	0	Metabolomics-incompatible	2153.4	0
3	23	RT	Metabolomics-incompatible	0	Metabolomics-incompatible	6872.48	0
4	0.5	Ice	Metabolomics-compatible	125.049	Metabolomics-compatible	919.935	1.15037
4	0.5	RT	Metabolomics-compatible	0	Metabolomics-incompatible	1184.25	0
4	3	Ice	Metabolomics-compatible	50.0846	Indeterminate	1129.18	0.565547
4	3	RT	Metabolomics-incompatible	0	Metabolomics-incompatible	2125.86	0
4	23	Ice	Metabolomics-incompatible	0	Metabolomics-incompatible	2191.94	0
4	23	RT	Metabolomics-incompatible	0	Metabolomics-incompatible	7148.77	0
5	0.5	Ice	Metabolomics-compatible	0	Metabolomics-incompatible	1368.72	0
5	0.5	RT	Metabolomics-compatible	1.9827	Metabolomics-incompatible	1776.2	0.0352168
5	3	Ice	Metabolomics-compatible	N/A	N/A	1437.55	N/A
5	3	RT	Metabolomics-incompatible	N/A	N/A	2527.84	N/A
5	23	Ice	Metabolomics-incompatible	0	Metabolomics-incompatible	2544.36	0
5	23	RT	Metabolomics-incompatible	0	Metabolomics-incompatible	7059.8	0
6	0.5	Ice	Metabolomics-compatible	12.9185	Indeterminate	1616.51	0.20883
6	0.5	RT	Metabolomics-compatible	0	Metabolomics-incompatible	1803.73	0
6	3	Ice	Metabolomics-compatible	5.38072	Indeterminate	1886.33	0.101498
6	3	RT	Metabolomics-incompatible	0	Metabolomics-incompatible	2756.36	0
6	23	Ice	Metabolomics-incompatible	0	Metabolomics-incompatible	2753.61	0
6	23	RT	Metabolomics-incompatible	0	Metabolomics-incompatible	7031.7	0
7	0.5	Ice	Metabolomics-compatible	0	Metabolomics-incompatible	1935.38	0
7	0.5	RT	Metabolomics-compatible	0	Metabolomics-incompatible	2327.26	0
7	3	Ice	Metabolomics-compatible	0	Metabolomics-incompatible	2218.98	0
7	3	RT	Metabolomics-incompatible	0	Metabolomics-incompatible	2665	0
7	23	Ice	Metabolomics-incompatible	0	Metabolomics-incompatible	3170.33	0
7	23	RT	Metabolomics-incompatible	0	Metabolomics-incompatible	7012.97	0
8	0.5	Ice	Metabolomics-compatible	96.0224	Metabolomics-compatible	965.981	0.927559
8	0.5	RT	Metabolomics-compatible	57.2212	Metabolomics-compatible	1061.37	0.607331
8	3	Ice	Metabolomics-compatible	3.74102	Metabolomics-incompatible	1177.39	0.0440465
8	3	RT	Metabolomics-incompatible	0	Metabolomics-incompatible	1953.42	0
8	23	Ice	Metabolomics-incompatible	0	Metabolomics-incompatible	1883.81	0
8	23	RT	Metabolomics-incompatible	0	Metabolomics-incompatible	6755.41	0
9	0.5	Ice	Metabolomics-compatible	0	Metabolomics-incompatible	2079.76	0
9	0.5	RT	Metabolomics-compatible	0	Metabolomics-incompatible	2141.63	0
9	3	Ice	Metabolomics-compatible	0	Metabolomics-incompatible	2324.68	0
9	3	RT	Metabolomics-incompatible	0	Metabolomics-incompatible	2701.1	0
9	23	Ice	Metabolomics-incompatible	0	Metabolomics-incompatible	3098.14	0
9	23	RT	Metabolomics-incompatible	0	Metabolomics-incompatible	7008.29	0
10	0.5	Ice	Metabolomics-compatible	0	Metabolomics-incompatible	839.651	0
10	0.5	RT	Metabolomics-compatible	0	Metabolomics-incompatible	965.981	0
10	3	Ice	Metabolomics-compatible	0	Metabolomics-incompatible	1123.25	0
10	3	RT	Metabolomics-incompatible	0	Metabolomics-incompatible	1917.33	0
10	23	Ice	Metabolomics-incompatible	0	Metabolomics-incompatible	2595.39	0
10	23	RT	Metabolomics-incompatible	0	Metabolomics-incompatible	7069.16	0
11	0.5	Ice	Metabolomics-compatible	11.7253	Indeterminate	2432.97	0.285272
11	0.5	RT	Metabolomics-compatible	0	Metabolomics-incompatible	2469.06	0
11	3	Ice	Metabolomics-compatible	30.2874	Indeterminate	2363.36	0.715799
11	3	RT	Metabolomics-incompatible	0	Metabolomics-incompatible	3087.82	0
11	23	Ice	Metabolomics-incompatible	0	Metabolomics-incompatible	3389.47	0
11	23	RT	Metabolomics-incompatible	0	Metabolomics-incompatible	7153.46	0
12	0.5	Ice	Metabolomics-compatible	16.9118	Indeterminate	1762.64	0.298094
12	0.5	RT	Metabolomics-compatible	0	Metabolomics-incompatible	2167.41	0
12	3	Ice	Metabolomics-compatible	0	Metabolomics-incompatible	2203.51	0
12	3	RT	Metabolomics-incompatible	0	Metabolomics-incompatible	2440.7	0
12	23	Ice	Metabolomics-incompatible	0	Metabolomics-incompatible	3224.47	0
12	23	RT	Metabolomics-incompatible	0	Metabolomics-incompatible	7130.04	0
13	0.5	Ice	Metabolomics-compatible	1314.18	Metabolomics-compatible	913.67	12.0073
13	0.5	RT	Metabolomics-compatible	1487.41	Metabolomics-compatible	1067.28	15.8748
13	3	Ice	Metabolomics-compatible	547.764	Metabolomics-compatible	1927.49	10.5581
13	3	RT	Metabolomics-incompatible	1311.7	Metabolomics-compatible	1103.12	14.4696
13	23	Ice	Metabolomics-incompatible	93.4585	Metabolomics-compatible	2485.6	2.323
13	23	RT	Metabolomics-incompatible	6.66536	Indeterminate	3683.75	0.245535
14	0.5	Ice	Metabolomics-compatible	101.235	Metabolomics-compatible	1057.04	1.07009
14	0.5	RT	Metabolomics-compatible	134.284	Metabolomics-compatible	1051.92	1.41256
14	3	Ice	Metabolomics-compatible	185.633	Metabolomics-compatible	1366.82	2.53727
14	3	RT	Metabolomics-incompatible	0	Metabolomics-incompatible	2209.1	0
14	23	Ice	Metabolomics-incompatible	0	Metabolomics-incompatible	2828.66	0
14	23	RT	Metabolomics-incompatible	0	Metabolomics-incompatible	3553.18	0
15	0.5	Ice	Metabolomics-compatible	120.095	Metabolomics-compatible	1843	2.21335
15	0.5	RT	Metabolomics-compatible	73.9037	Metabolomics-compatible	1850.68	1.36772
15	3	Ice	Metabolomics-compatible	71.8429	Metabolomics-compatible	2421.6	1.73974
15	3	RT	Metabolomics-incompatible	18.0123	Indeterminate	3368.85	0.606808
15	23	Ice	Metabolomics-incompatible	10.133	Indeterminate	3499.42	0.354597
15	23	RT	Metabolomics-incompatible	1.74824	Metabolomics-incompatible	3407.25	0.0595668
16	0.5	Ice	Metabolomics-compatible	0	Metabolomics-incompatible	1604.91	0
16	0.5	RT	Metabolomics-compatible	0	Metabolomics-incompatible	1784.12	0
16	3	Ice	Metabolomics-compatible	0	Metabolomics-incompatible	2239.83	0
16	3	RT	Metabolomics-incompatible	0	Metabolomics-incompatible	2296.15	0
16	23	Ice	Metabolomics-incompatible	0	Metabolomics-incompatible	4456.13	0
16	23	RT	Metabolomics-incompatible	0	Metabolomics-incompatible	6797.56	0
