# Supplementary material for: LacaScore: a novel plasma sample quality control tool based on ascorbic acid and lactic acid levels
Source: Metabolomics. 2016 Apr 27;12:96. doi: 10.1007/s11306-016-1038-1 (PMC4848344; doi:10.1007/s11306-016-1038-1)
Supplement: Supplementary file 4 — Supplementary material 4 (XLSX 15 kb) [file 11306_2016_1038_MOESM4_ESM.xlsx]

## Sheet: Sheet1
Donor	Pre-centrifugation delay (h)	Temperature	Quality	LACASCORE	Diagnosed Quality	Lactic acid [uM]	Ascorbic Acid [uM]
1	0.5	RT	Metabolomics-compatible	355.484	Metabolomics-compatible	1702.02	6.0504
1	1	RT	Metabolomics-compatible	141.87	Metabolomics-compatible	2193.23	3.11153
1	2	RT	Metabolomics-compatible	85.5135	Metabolomics-compatible	2610.15	2.23203
1	4	RT	Metabolomics-incompatible	36.3924	Indeterminate	3138.96	1.14234
2	0.5	RT	Metabolomics-compatible	498.025	Metabolomics-compatible	1043.68	5.19778
2	1	RT	Metabolomics-compatible	402.818	Metabolomics-compatible	1465.81	5.90456
2	2	RT	Metabolomics-compatible	320.168	Metabolomics-compatible	1999.37	6.40136
2	4	RT	Metabolomics-incompatible	138.482	Metabolomics-compatible	2703.46	3.7438
3	0.5	RT	Metabolomics-compatible	88.9738	Metabolomics-compatible	828.081	0.736776
3	1	RT	Metabolomics-compatible	354.033	Metabolomics-compatible	1136.79	4.02462
3	2	RT	Metabolomics-compatible	180.556	Metabolomics-compatible	1443.2	2.60579
3	4	RT	Metabolomics-incompatible	42.9722	Indeterminate	2122.63	0.912143
4	0.5	RT	Metabolomics-compatible	1513.3	Metabolomics-compatible	874.507	13.2339
4	1	RT	Metabolomics-compatible	1364.49	Metabolomics-compatible	1066.78	14.5561
4	2	RT	Metabolomics-compatible	767.543	Metabolomics-compatible	1604.82	12.3177
4	4	RT	Metabolomics-incompatible	428.096	Metabolomics-compatible	2153.09	9.2173
5	0.5	RT	Metabolomics-compatible	24.4566	Indeterminate	1788.76	0.43747
5	1	RT	Metabolomics-compatible	19.2001	Indeterminate	1688.66	0.324225
5	2	RT	Metabolomics-compatible	11.9039	Indeterminate	2103.09	0.250351
5	4	RT	Metabolomics-incompatible	1.74824	Metabolomics-incompatible	2769.36	0.0484149
6	0.5	RT	Metabolomics-compatible	326.383	Metabolomics-compatible	860.466	2.80842
6	1	RT	Metabolomics-compatible	200.595	Metabolomics-compatible	1950.45	3.91251
6	2	RT	Metabolomics-compatible	54.1373	Metabolomics-compatible	2265.7	1.22659
6	4	RT	Metabolomics-incompatible	29.9545	Indeterminate	2504.17	0.750111
7	0.5	RT	Metabolomics-compatible	95.5757	Metabolomics-compatible	1186.81	1.1343
7	1	RT	Metabolomics-compatible	150.762	Metabolomics-compatible	1464.34	2.20768
7	2	RT	Metabolomics-compatible	100.243	Metabolomics-compatible	1874.87	1.87943
7	4	RT	Metabolomics-incompatible	30.73	Indeterminate	2717.5	0.835089
8	0.5	RT	Metabolomics-compatible	289.63	Metabolomics-compatible	1135.85	3.28976
8	1	RT	Metabolomics-compatible	309.857	Metabolomics-compatible	1217.71	3.77316
8	2	RT	Metabolomics-compatible	172.184	Metabolomics-compatible	1662.1	2.86187
8	4	RT	Metabolomics-incompatible	67.8215	Metabolomics-compatible	2344.71	1.59022
9	0.5	RT	Metabolomics-compatible	788.715	Metabolomics-compatible	1289.17	10.1679
9	1	RT	Metabolomics-compatible	581.395	Metabolomics-compatible	1605.32	9.33324
9	2	RT	Metabolomics-compatible	397.588	Metabolomics-compatible	2362.85	9.39441
9	4	RT	Metabolomics-incompatible	272.372	Metabolomics-compatible	2643.67	7.20063
10	0.5	RT	Metabolomics-compatible	32.0594	Indeterminate	684.501	0.219447
10	1	RT	Metabolomics-compatible	313.111	Metabolomics-compatible	1017.41	3.18562
10	2	RT	Metabolomics-compatible	98.1788	Metabolomics-compatible	1519.49	1.49181
10	4	RT	Metabolomics-incompatible	10.5937	Indeterminate	1985.56	0.210345
11	0.5	RT	Metabolomics-compatible	10.9901	Indeterminate	1380.44	0.151711
11	1	RT	Metabolomics-compatible	51.1508	Indeterminate	1516.54	0.775723
11	2	RT	Metabolomics-compatible	13.6099	Indeterminate	1568.86	0.21352
11	4	RT	Metabolomics-incompatible	1.19547	Metabolomics-incompatible	2627.71	0.0314137
12	0.5	RT	Metabolomics-compatible	0	Metabolomics-incompatible	753.12	0
12	1	RT	Metabolomics-compatible	2.25129	Metabolomics-incompatible	1064.51	0.0239651
12	2	RT	Metabolomics-compatible	0	Metabolomics-incompatible	1289.32	0
12	4	RT	Metabolomics-incompatible	0	Metabolomics-incompatible	2243.56	0
13	0.5	RT	Metabolomics-compatible	147.782	Metabolomics-compatible	1080.37	1.59659
13	1	RT	Metabolomics-compatible	460.012	Metabolomics-compatible	1429.11	6.57408
13	2	RT	Metabolomics-compatible	191.394	Metabolomics-compatible	1797.35	3.44003
13	4	RT	Metabolomics-incompatible	25.9341	Indeterminate	2851.61	0.739541
14	0.5	RT	Metabolomics-compatible	314.346	Metabolomics-compatible	837.593	2.63294
14	1	RT	Metabolomics-compatible	348.195	Metabolomics-compatible	1076.55	3.74851
14	2	RT	Metabolomics-compatible	113.128	Metabolomics-compatible	1585.95	1.79416
14	4	RT	Metabolomics-incompatible	72.4815	Metabolomics-compatible	2549.75	1.84809
15	0.5	RT	Metabolomics-compatible	210.233	Metabolomics-compatible	1374.32	2.88928
15	1	RT	Metabolomics-compatible	209.184	Metabolomics-compatible	2018.75	4.2229
15	2	RT	Metabolomics-compatible	165.79	Metabolomics-compatible	2257.43	3.7426
15	4	RT	Metabolomics-incompatible	72.8206	Metabolomics-compatible	2880.71	2.09775
16	0.5	RT	Metabolomics-compatible	4747.87	Metabolomics-compatible	384.431	18.2523
16	1	RT	Metabolomics-compatible	1636.05	Metabolomics-compatible	1096.33	17.9365
16	2	RT	Metabolomics-compatible	1336.42	Metabolomics-compatible	1581.18	21.1312
16	4	RT	Metabolomics-incompatible	655.67	Metabolomics-compatible	2473.37	16.2172
17	0.5	RT	Metabolomics-compatible	124.386	Metabolomics-compatible	1307.74	1.62665
17	1	RT	Metabolomics-compatible	250.718	Metabolomics-compatible	1839.63	4.61228
17	2	RT	Metabolomics-compatible	140.446	Metabolomics-compatible	2313.12	3.24868
17	4	RT	Metabolomics-incompatible	45.4574	Indeterminate	1946.69	0.884917
18	0.5	RT	Metabolomics-compatible	5.4523	Indeterminate	1718.78	0.093713
18	1	RT	Metabolomics-compatible	23.5299	Indeterminate	1619.14	0.380983
18	2	RT	Metabolomics-compatible	13.8682	Indeterminate	1950.79	0.270538
18	4	RT	Metabolomics-incompatible	0.971823	Metabolomics-incompatible	2413.13	0.0234514
19	0.5	RT	Metabolomics-compatible	493.71	Metabolomics-compatible	1260.18	6.22165
19	1	RT	Metabolomics-compatible	698.534	Metabolomics-compatible	1308.64	9.14127
19	2	RT	Metabolomics-compatible	500.138	Metabolomics-compatible	1905.55	9.53039
19	4	RT	Metabolomics-incompatible	570.752	Metabolomics-compatible	1062.01	6.06142
20	0.5	RT	Metabolomics-compatible	569.512	Metabolomics-compatible	1124.53	6.40432
20	1	RT	Metabolomics-compatible	283.081	Metabolomics-compatible	1818.95	5.14909
20	2	RT	Metabolomics-compatible	169.214	Metabolomics-compatible	1969.65	3.33293
20	4	RT	Metabolomics-incompatible	40.8603	Indeterminate	2777.97	1.13509
