# Supplementary material for: LacaScore: a novel plasma sample quality control tool based on ascorbic acid and lactic acid levels
Source: Metabolomics. 2016 Apr 27;12:96. doi: 10.1007/s11306-016-1038-1 (PMC4848344; doi:10.1007/s11306-016-1038-1)
Supplement: Supplementary file 5 — Supplementary material 5 (XLSX 35 kb) [file 11306_2016_1038_MOESM5_ESM.xlsx]

## Sheet: Comparison - Passing Bablok 3
								v2.30
	Test	Method Comparison - Passing & Bablok fit
		Dataset
		lactate (mM): abcam v architect
	Performed by	LIH				Date	2016-01-23 16:50:23
	n	80
	Range	0.384431	3.13896
	lactate (mM)	Replicates
	abcam	1
	architect	1
	Allowable bias	30%
		Bias	95% CI
	Constant	-0.225953	-0.435488	-0.0112177
	Proportional	1.83277	1.70319	1.96094
		H0: Constant bias = 0. H1: Constant bias ≠ 0.
		H0: Proportional bias = 1. H1: Proportional bias ≠ 1.
																									Data	1.70202	3.14	0	0	0.384431	0.478619	0	0	1	0.0294198	0	0	0	0	0	0
																									Identity	2.19323	3.51	6	6	3.13896	5.52702	6	4.2	2	0.398203	80	0	1	1	80	0
																									Passing & Bablok (I) fit (-0.23 + 1.83x)	2.61015	4.31					0	0	3	-0.00686845			2	2
																									95% CI bands	3.13896	5.77					6	7.8	4	-0.0703187			3	1
																									Allowable bias (30%)	1.04368	1.65							5	-0.236304			4	0
																									Residual	1.46581	1.9							6	0.0710184			5	-1
																									Zero	1.99937	2.87							7	0.0674584			6	0
																									Zero	2.70346	4.31							8	-0.102996			7	1
																									Cusum	0.828081	1.44							9	-0.0329133			8	0
																										1.13679	1.6							10	-0.0858324			9	-1
																										1.4432	2.67							11	-0.017657			10	-2
																										2.12263	4.34							12	-0.123342			11	-3
																										0.874507	1.23							13	0.195859			12	-4
																										1.06678	1.55							14	-0.0889895			13	-3
																										1.60482	2.34							15	0.0492774			14	-4
																										2.15309	3.48							16	-0.0618747			15	-3
																										1.78876	2.7							17	0.0938273			16	-4
																										1.68866	2.77							18	-0.0688102			17	-3
																										2.10309	3.72							19	-0.26848			18	-4
																										2.76936	4.81							20	0.184382			19	-5
																										0.860466	1.76							21	0.00839565			20	-4
																										1.95045	3.86							22	0.11216			21	-3
																										2.2657	3.78							23	-0.245222			22	-2
																										2.50417	4.57							24	-0.104341			23	-3
																										1.18681	1.82							25	0.11157			24	-4
																										1.46434	2.24							26	0.0953972			25	-3
																										1.87487	3.3							27	-0.124009			26	-2
																										2.7175	4.75							28	0.159596			27	-3
																										1.13585	1.67							29	-0.439572			28	-2
																										1.21771	2.24							30	-0.17976			29	-3
																										1.6621	3.02							31	0.0848464			30	-4
																										2.34471	4.29							32	0.117796			31	-3
																										1.28917	2.47							33	0.0702776			32	-2
																										1.60532	2.79							34	-0.100933			33	-1
																										2.36285	3.73							35	0.120172			34	-2
																										2.64367	4.95							36	-0.514384			35	-1
																										0.684501	1.09							37	0.0749515			36	-2
																										1.01741	1.57							38	-0.0390618			37	-1
																										1.51949	2.3							39	-0.126526			38	-2
																										1.98556	3.78							40	0.0353389			39	-3
																										1.38044	2.55							41	-0.168797			40	-2
																										1.51654	2.71							42	-0.0473991			41	-3
																										1.56886	3.32							43	-0.16556			42	-4
																										2.62771	4.7							44	-0.194689			43	-5
																										0.75312	1.14							45	0.0956531			44	-6
																										1.06451	1.51							46	-0.272257			45	-5
																										1.28932	2.37							47	0.118089			46	-6
																										2.24356	4.06							48	0.0391925			47	-5
																										1.08037	1.95							49	0.321198			48	-4
																										1.42911	2.54							50	0.0429942			49	-3
																										1.79735	3.15							51	-0.0402138			50	-2
																										2.85161	4.19							52	1.06309			51	-3
																										1.26018	1.94							53	-0.268883			52	-2
																										1.30864	2.19							54	0.0817206			53	-3
																										1.90555	2.86							55	-0.115029			54	-2
																										1.06201	3.94							56	-0.135892			55	-3
																										1.12453	2.22							57	0.175729			56	-4
																										1.81895	2.19							58	0.0438136			57	-3
																										1.96965	3.3							59	0.244861			58	-2
																										2.77797	4.87							60	-0.0701872			59	-1
																										0.837593	1.45							61	-0.179421			60	-2
																										1.07655	1.85							62	-0.199804			61	-3
																										1.58595	2.47							63	0.0833549			62	-4
																										2.54975	4.2							64	0.0366647			63	-3
																										1.37432	2.47							65	0.323621			64	-2
																										2.01875	2.4							66	0.104722			65	-1
																										2.25743	3.35							67	-0.11837			66	0
																										2.88071	4.56							68	0.593017			67	-1
																										0.384431	1.31							69	0.0733983			68	0
																										1.09633	1.29							70	-0.118711			69	1
																										1.58118	2.16							71	-0.388149			70	0
																										2.47337	3.89							72	-0.200617			71	-1
																										1.30774	2.37							73	0.0988589			72	-2
																										1.83963	2.8							74	-0.236472			73	-1
																										2.31312	4.09							75	0.0526708			74	-2
																										1.94669	4.58							76	-0.00219916			75	-1
																										1.71878	2.66							77	-0.0189848			76	-2
																										1.61914	2.66							78	0.00219916			77	-3
																										1.95079	3.52							79	0.158405			78	-2
																										2.41313	4.35							80	0.11638			79	-1
																																						80	0
