# Supplementary material for: LacaScore: a novel plasma sample quality control tool based on ascorbic acid and lactic acid levels
Source: Metabolomics. 2016 Apr 27;12:96. doi: 10.1007/s11306-016-1038-1 (PMC4848344; doi:10.1007/s11306-016-1038-1)
Supplement: Supplementary file 6 — Supplementary material 6 (XLSX 10 kb) [file 11306_2016_1038_MOESM6_ESM.xlsx]

## Sheet: Sheet1
Donor	Pre-centrifugation delay (h)	Temperature	Quality	LacaScore	Predicted Quality*
D1	1	RT	High pre-centrifugation quality	17.25	Indeterminate
D1	1	4C	High pre-centrifugation quality	62.83	High pre-centrifugation quality
D1	2	RT	High pre-centrifugation quality	0	Low pre-centrifugation quality
D1	2	4C	High pre-centrifugation quality	40.39	Indeterminate
D1	3	RT	Low pre-centrifugation quality	0	Low pre-centrifugation quality
D1	3	4C	High pre-centrifugation quality	70.24	High pre-centrifugation quality
D1	4	RT	Low pre-centrifugation quality	0	Low pre-centrifugation quality
D1	4	4C	Low pre-centrifugation quality	77.43	High pre-centrifugation quality
D1	6	RT	Low pre-centrifugation quality	0	Low pre-centrifugation quality
D1	6	4C	Low pre-centrifugation quality	37.66	Indeterminate
D2	1	RT	High pre-centrifugation quality	149.15	High pre-centrifugation quality
D2	1	4C	High pre-centrifugation quality	217.04	High pre-centrifugation quality
D2	2	RT	High pre-centrifugation quality	101.72	High pre-centrifugation quality
D2	2	4C	High pre-centrifugation quality	181.36	High pre-centrifugation quality
D2	3	RT	Low pre-centrifugation quality	76.42	High pre-centrifugation quality
D2	3	4C	High pre-centrifugation quality	265.07	High pre-centrifugation quality
D2	4	RT	Low pre-centrifugation quality	49.44	Indeterminate
D2	4	4C	Low pre-centrifugation quality	230.28	High pre-centrifugation quality
D2	6	RT	Low pre-centrifugation quality	24.75	Indeterminate
D2	6	4C	Low pre-centrifugation quality	213.59	High pre-centrifugation quality
D3	2	RT	High pre-centrifugation quality	79.34	High pre-centrifugation quality
D3	2	4C	High pre-centrifugation quality	192.21	High pre-centrifugation quality
D3	3	RT	Low pre-centrifugation quality	77.77	High pre-centrifugation quality
D3	3	4C	High pre-centrifugation quality	187.86	High pre-centrifugation quality
D3	4	RT	Low pre-centrifugation quality	65.11	High pre-centrifugation quality
D3	4	4C	Low pre-centrifugation quality	215.14	High pre-centrifugation quality
D3	6	RT	Low pre-centrifugation quality	63.57	High pre-centrifugation quality
D3	6	4C	Low pre-centrifugation quality	227.26	High pre-centrifugation quality
D4	2	RT	High pre-centrifugation quality	99.33	High pre-centrifugation quality
D4	2	4C	High pre-centrifugation quality	227.12	High pre-centrifugation quality
D4	3	RT	Low pre-centrifugation quality	73.7	High pre-centrifugation quality
D4	3	4C	High pre-centrifugation quality	238.04	High pre-centrifugation quality
D4	4	RT	Low pre-centrifugation quality	61.01	High pre-centrifugation quality
D4	4	4C	Low pre-centrifugation quality	284.2	High pre-centrifugation quality
D4	6	RT	Low pre-centrifugation quality	45.16	Indeterminate
D4	6	4C	Low pre-centrifugation quality	278.69	High pre-centrifugation quality
D5	2	RT	High pre-centrifugation quality	319.9	High pre-centrifugation quality
D5	2	4C	High pre-centrifugation quality	537.95	High pre-centrifugation quality
D5	3	RT	Low pre-centrifugation quality	243.14	High pre-centrifugation quality
D5	3	4C	High pre-centrifugation quality	513.07	High pre-centrifugation quality
D5	4	RT	Low pre-centrifugation quality	210.03	High pre-centrifugation quality
D5	4	4C	Low pre-centrifugation quality	492.16	High pre-centrifugation quality
D5	6	RT	Low pre-centrifugation quality	171.76	High pre-centrifugation quality
D5	6	4C	Low pre-centrifugation quality	467.26	High pre-centrifugation quality
* LacaScore > 5.2: High pre-centrifugation quality quality; LacaScore < 5.2: Low pre-centrifugation quality quality; 5.2 ≤ LacaScore ≤ 52 : indeterminate quality; Prediction accuracy: 57% (application scope, unlimited) or 71% (application scope, ascorbic acid concentration <15mM and lactic acid concentration <10mM. Grey cells correspond to ascorbic acid concentration >15mM and/or lactic acid conc…
